# Supplementary material for: Unintentional Injuries among Psychiatric Outpatients with Major Depressive Disorder
Source: PLoS One. 2016 Dec 16;11(12):e0168202. doi: 10.1371/journal.pone.0168202 (PMC5161465; doi:10.1371/journal.pone.0168202)
Supplement: S1 Dataset — (XLS) [file pone.0168202.s001.xls]

## Sheet: 1050128 PLOS ONE-1
age	gender	education	occupation	married	VAR00011	MDE	partialremission	fullremission	anxietydisorder	migraine	alcohol	othersubstance	smoking	BMI	VAR00001	injury	falldown	trafficaccident	Burn	fallfromheight	otherinjury	VAR00010	HAMD	PSQI	headache	antipsychotics	antidepressants	BZDhypnotics	VAR00008	VAR00002	MDEFU	partialremissionFU	fullremissionFU	VAR00019	injuryFU	falldownFU	trafficaccidentFU	burnFU	fallfromheightFU	otherinjuryFU	VAR00016	HAMDFU	BMIFU	PSQIFU	headacheFU	smokingFU	pharmacotherapyFU	BZDhynpoticsFU	antidepressantFU
39	0	14	1	0		0	1	0	1	0	1	0	0	24.0346		1	0	1	0	0	0		13	15	0	0	1	1			0	1	0		0	0	0	0	0	0		25	24.4352	9	0	0	1	1	1
38	0	11	0	0		1	0	0	1	1	0	1	1	27.2633		1	0	0	0	0	1		22	15	9.4	0	1	1			1	0	0		1	1	1	0	0	0		31	27.8876	20	8.1	1	1	1	1
46	0	6	0	0		0	1	0	1	0	0	0	1	25.5593		1	1	0	1	0	0		19	17	2.5	1	1	1			1	0	0		1	1	0	1	0	0		21	25.2092	11	2.9	1	1	1	1
51	0	12	0	1		0	1	0	0	1	0	0	0	19.7232		1	1	0	0	0	1		9	10	7.6	0	1	1			0	1	0		1	1	0	0	0	0		21	19.3772	11	3.7	0	1	1	1
28	0	12	1	0		1	0	0	1	0	0	0	0	19.4823		0	0	0	0	0	0		24	12	1.6	0	1	1			0	1	0		0	0	0	0	0	0		16	19.2894	9	2.8	0	1	1	1
39	0	12	0	1		0	1	0	1	0	0	0	0	17.4818		0	0	0	0	0	0		13	11	0.6	0	1	1			0	0	1		0	0	0	0	0	0		6	17.4818	10	1.4	0	1	1	1
49	1	7	1	1		0	1	0	0	0	0	0	1	21.6333		1	0	1	0	0	0		14	10	0	0	1	1			0	1	0		0	0	0	0	0	0		17	22.6474	11	0	1	1	1	1
43	1	12	1	1		0	0	1	0	0	1	0	0	35.4286		0	0	0	0	0	0		4	11	0.8	0	1	1			0	0	1		0	0	0	0	0	0		1	34.6122	7	0.9	0	0	0	0
46	0	12	1	0		0	0	1	1	1	0	0	0	25.6369		0	0	0	0	0	0		7	11	3.8	0	1	1			0	0	1		0	0	0	0	0	0		2	26.0375	11	1	0	1	1	1
43	1	11	1	1		0	1	0	1	0	0	0	0	27.3438		1	0	0	0	1	0		13	4	8.3	0	1	0			0	1	0		0	0	0	0	0	0		14	23.8281	8	0.9	0	0	0	0
46	1	9	1	1		1	0	0	0	0	1	0	1	24.196		0	0	0	0	0	0		20	14	1.1	0	1	1			0	1	0		0	0	0	0	0	0		19	23.6244	15	2.6	1	0	0	0
43	0	9	1	1		0	1	0	0	1	0	0	0	30.7915		1	1	1	0	0	0		9	13	5.2	0	1	1			0	1	0		1	1	1	0	0	0		15	30.1329	15	1.9	0	1	1	1
59	0	0	1	1		0	1	0	1	0	0	0	0	22.719		0	0	0	0	0	0		15	15	4.5	0	1	1			0	1	0		0	0	0	0	0	0		19	21.9076	3	0	0	1	1	1
54	0	6	0	0		0	1	0	1	0	0	0	0	29.4467		1	1	0	0	0	0		13	18	7.8	0	1	1			0	1	0		1	1	1	0	0	0		16	28.3053	15	6	0	1	1	1
28	1	18	0	0		0	1	0	1	1	0	0	0	22.7583		0	0	0	0	0	0		13	9	0	0	1	1			0	0	1		0	0	0	0	0	0		4	23.1084	7	0	0	1	1	1
47	0	9	0	1		0	1	0	0	1	0	0	0	23.6832		1	1	0	0	0	0		17	11	0	0	1	1			1	0	0		0	0	0	0	0	0		30	21.9289	18	0	0	1	1	1
50	1	12	1	1		0	0	1	1	1	0	0	0	22.5161		0	0	0	0	0	0		3	9	1.8	0	1	1			0	0	1		1	0	1	0	0	0		0	22.9218	2	0	0	0	0	0
48	1	16	1	1		0	0	1	1	0	0	0	0	27.3438		0	0	0	0	0	0		3	6	0	0	1	1			0	0	1		0	0	0	0	0	0		3	28.7109	6	0	0	1	1	1
24	1	12	0	0		1	0	0	1	0	0	0	0	16.598		1	0	1	0	0	0		30	16	7.5	0	1	1			1	0	0		0	0	0	0	0	0		25	17.5556	19	9	0	1	1	1
55	0	16	0	0		0	0	1	1	0	0	0	0	21.6712		1	0	0	0	0	1		5	7	0	0	1	1			0	0	1		0	0	0	0	0	0		3	20.6297	5	0.1	0	1	1	1
44	0	12	1	1		0	0	1	0	1	0	0	0	27.7662		0	0	0	0	0	0		0	9	0	0	1	1			0	1	0		0	0	0	0	0	0		8	27.3034	8	0	0	1	0	1
33	1	14	1	0		0	1	0	1	0	1	0	0	30.1162		0	0	0	0	0	0		8	13	4.4	0	1	1			0	0	1		0	0	0	0	0	0		5	30.1162	13	3.4	0	1	1	1
43	0	12	1	1		0	1	0	0	1	0	0	1	19.563		1	0	0	0	1	0		8	13	6.1	0	1	1			1	0	0		1	1	0	0	0	1		16	35.796	16	7.3	1	1	1	1
33	0	12	0	1		1	0	0	1	1	1	0	1	17.9688		1	1	1	0	0	0		29	20	8.1	1	1	1			1	0	0		1	0	1	0	0	0		31	19.3359	19	7.6	1	1	1	1
49	0	8	0	1		0	1	0	0	0	0	0	1	34.8899		0	0	0	0	0	0		14	12	3.8	1	1	1			0	1	0		1	1	0	0	0	0		16	36.5126	9	3.2	1	1	1	1
39	0	14	1	1		1	0	0	1	1	0	0	0	21.4844		1	1	0	0	0	0		21	19	10	0	1	1			1	0	0		0	0	0	0	0	0		16	23.4375	16	7.6	0	1	1	1
48	0	12	0	1		0	1	0	1	0	0	0	0	23.1473		1	0	1	1	0	0		18	16	0	0	1	1			0	1	0		0	0	0	0	0	0		10	22.9544	15	1.7	0	1	1	1
35	0	12	1	0		0	1	0	1	0	1	0	0	26.6188		0	0	0	0	0	0		19	16	4.3	0	1	1			1	0	0		1	0	1	0	0	0		19	26.6188	19	6.1	0	1	1	1
58	0	2	0	1		0	1	0	0	0	0	0	0	23.7253		0	0	0	0	0	0		13	9	0	1	1	1			0	0	1		0	0	0	0	0	0		5	24.3496	8	0	0	1	1	1
42	0	12	1	1		0	1	0	1	0	0	0	0	23.5078		0	0	0	0	0	0		9	8	0	0	1	1			0	0	1		0	0	0	0	0	0		6	23.8751	10	2.4	0	1	1	1
33	0	12	1	1		0	1	0	0	0	0	0	1	22.8624		0	0	0	0	0	0		11	9	1.6	0	1	1			0	0	1		0	0	0	0	0	0		4	20.9572	10	0	0	1	1	1
46	1	14	1	1		1	0	0	1	0	1	0	1	25.7657		0	0	0	0	0	0		16	13	5	0	0	1			0	1	0		1	0	0	0	0	1		21	24.3141	14	6.9	1	1	1	1
53	1	9	0	1		0	1	0	0	1	0	0	0	23.4375		0	0	0	0	0	0		9	19	3.8	0	0	1
56	1	6	1	1		1	0	0	1	0	0	0	0	29.2205		1	0	0	0	0	1		15	12	5.4	0	1	1			0	1	0		0	0	0	0	0	0		8	29.2205	7	0	0	1	1	1
37	1	12	1	0		0	1	0	0	1	1	0	1	25.0995		0	0	0	0	0	0		19	15	10	1	1	1			0	1	0		0	0	0	0	0	0		17	25.0995	15	10	1	1	1	1
50	0	12	0	0		0	1	0	0	1	1	0	0	24.4646		0	0	0	0	0	0		20	10	7	0	1	1			1	0	0		0	0	0	0	0	0		21	24.4646	11	3.8	0	0	0	0
54	0	16	1	1		1	0	0	1	1	0	0	0	19.4674		0	0	0	0	0	0		16	7	9.8	0	1	1			0	1	0		0	0	0	0	0	0		11	18.9164	9	8.9	0	1	1	1
30	0	14	0	1		1	0	0	1	0	0	0	0	25.9695		1	1	0	1	0	0		19	10	2	1	1	1			0	0	1		0	0	0	0	0	0		2	32.0291	10	2.3	0	1	1	1
40	0	14	0	1		1	0	0	1	1	0	0	0	22.9854		1	1	0	0	1	0		22	17	3.7	0	1	1			0	1	0		0	0	0	0	0	0		12	25.1825	7	3.5	0	0	0	0
48	0	9	0	1		1	0	0	1	1	0	0	0	19.1111		0	0	0	0	0	0		15	14	7	1	1	1			0	1	0		0	0	0	0	0	0		13	20.4444	18	10	0	1	1	1
47	0	6	1	0		1	0	0	1	1	1	0	0	25.7117		0	0	0	0	0	0		22	13	6.8	0	1	1			0	1	0		1	1	0	0	0	0		11	29.3848	13	6.5	0	1	1	1
39	0	14	1	1		0	1	0	1	1	0	0	0	21.4914		0	0	0	0	0	0		12	14	0	0	1	1			0	1	0		0	0	0	0	0	0		15	21.7844	16	4.3	0	0	0	0
36	0	14	0	1		1	0	0	1	0	1	0	0	20.5457		1	0	1	0	0	0		19	19	2.5	0	1	1			1	0	0		1	0	1	0	0	0		21	21.3675	17	7.5	1	1	1	1
64	1	6	1	0		0	1	0	0	0	1	0	1	19.487		1	1	0	0	0	1		12	6	4.7	0	1	1			0	0	1		0	0	0	0	0	0		5	20.0184	11	0	1	0	0	0
42	0	12	0	1		1	0	0	1	1	0	0	1	22.2656		1	1	1	0	0	0		18	14	1.5	0	1	1			0	1	0		1	1	0	0	0	0		10	22.6562	14	6	1	1	1	1
39	1	9	1	1		1	0	0	1	1	1	0	1	19.487		1	0	1	0	0	0		22	14	5	1	1	1			1	0	0		0	0	0	0	0	0		25	19.8413	17	5.7	1	1	1	0
49	1	9	1	1		0	1	0	1	0	0	0	1	25.3934		0	0	0	0	0	0		16	8	4.7	1	1	1			0	1	0		0	0	0	0	0	0		14	24.7252	7	1.3	1	1	1	1
48	0	12	1	1		0	1	0	1	0	0	0	0	28.7201		1	0	1	0	0	0		11	14	0	0	1	1			0	0	1		0	0	0	0	0	0		4	20.8117	12	0	0	1	1	1
28	0	14	1	0		1	0	0	1	0	0	0	0	19.2392		0	0	0	0	0	0		18	15	0.9	0	1	1
56	1	12	0	1		0	1	0	0	1	0	0	0	24.1672		0	0	0	0	0	0		10	6	0	0	1	0			0	1	0		0	0	0	0	0	0		11	23.7954	13	5.2	0	0	0	0
43	0	12	1	1		0	1	0	1	1	0	0	0	23.0332		0	0	0	0	0	0		14	12	5.3	0	1	1			0	1	0		0	0	0	0	0	0		8	22.0317	9	3.5	0	1	1	1
58	1	9	0	0		0	0	1	1	0	0	0	0	25.528		0	0	0	0	0	0		6	14	0	0	1	1			0	0	1		0	0	0	0	0	0		6	24.0588	13	0.2	0	1	0	1
49	0	9	0	1		0	1	0	1	0	0	0	1	27.5312		1	1	1	1	0	0		12	14	0	0	1	1			0	0	1		1	1	1	1	0	0		6	29.9967	14	0	1	1	1	1
45	1	12	1	1		0	0	1	1	0	0	0	0	27.4286		0	0	0	0	0	0		6	5	0	0	1	1			0	0	1		0	0	0	0	0	0		3	27.4286	3	0	0	1	1	1
37	0	12	1	0		0	1	0	1	1	0	0	0	27.268		1	1	1	0	0	0		14	16	10	1	1	1			0	1	0		1	1	0	0	0	0		11	27.7008	12	0.7	0	1	1	1
23	0	16	1	0		0	0	1	1	0	0	0	0	20.5761		0	0	0	0	0	0		6	11	0	0	1	0
56	0	12	0	1		1	0	0	1	0	1	0	0	28.441		0	0	0	0	0	0		24	11	0	1	1	1
61	1	12	0	0		0	0	1	0	0	1	0	1	26.2346		1	0	1	0	0	0		3	11	0	0	1	1			0	0	1		0	0	0	0	0	0		2	25.6173	10	0	1	1	1	1
44	0	9	0	1		0	1	0	1	1	0	0	1	22.7233		1	1	0	1	0	1		16	14	2	0	1	1			0	1	0		0	0	0	0	0	0		9	22.0741	8	3.2	1	1	1	0
36	0	14	0	1		1	0	0	1	0	0	0	0	26.2985		1	1	0	0	0	0		22	10	3.6	1	1	1			1	0	0		0	0	0	0	0	0		18	24.2439	9	8.1	0	1	1	1
45	0	9	1	1		1	0	0	1	0	0	0	0	25.721		1	0	0	1	0	0		13	10	5	1	1	1			0	1	0		0	0	0	0	0	0		15	24.8777	10	2	0	1	1	0
57	1	6	0	0		1	0	0	1	1	0	0	0	30.478		1	1	0	0	0	0		14	10	5	1	1	1
44	0	16	1	0		0	0	1	1	1	0	0	0	20.5761		0	0	0	0	0	0		6	8	3	0	1	1			0	1	0		0	0	0	0	0	0		8	20.9572	7	3	0	1	1	1
54	1	12	1	1		0	1	0	1	0	1	0	0	23.5294		1	1	0	0	0	0		12	6	0	0	1	1			0	0	1		0	0	0	0	0	0		2	24.2215	10	0	0	1	1	1
36	1	14	1	1		1	0	0	1	1	0	0	0	24.7676		1	1	0	0	0	0		25	12	5.6	0	1	1			0	0	1		0	0	0	0	0	0		7	24.7676	16	0.8	0	1	1	1
47	0	12	0	1		1	0	0	1	1	0	0	0	24.539		0	0	0	0	0	0		18	13	0	0	1	1			0	1	0		0	0	0	0	0	0		13	26.5427	8	0	0	1	1	1
38	0	12	1	1		1	0	0	1	1	0	0	0	24.2349		0	0	0	0	0	0		22	15	5.9	0	1	1
43	1	12	1	0		0	1	0	1	0	0	0	0	21.7993		0	0	0	0	0	0		15	11	0	0	1	1			0	1	0		0	0	0	0	0	0		8	20.4152	13	0	0	1	1	1
39	0	12	1	0		1	0	0	1	1	1	0	0	20.7031		0	0	0	0	0	0		24	17	6.6	0	1	1			0	1	0		0	0	0	0	0	0		17	20.7031	17	6.4	0	1	1	0
47	1	6	1	0		1	0	0	0	0	0	0	0	26.1224		0	0	0	0	0	0		13	17	10	1	1	1			0	1	0		1	0	1	0	0	0		8	24.4898	9	7	0	1	1	1
35	0	12	0	0		0	1	0	1	0	0	0	0	22.3081		0	0	0	0	0	0		9	7	0	1	1	1			0	0	1		0	0	0	0	0	0		7	21.9363	16	0	0	1	1	1
59	0	6	0	0		0	1	0	0	1	0	0	0	24.136		0	0	0	0	0	0		18	11	5	1	1	1			0	1	0		1	1	0	0	0	0		8	23.4952	8	5.4	0	1	1	1
24	0	11	1	0		1	0	0	1	1	1	1	1	20.1348		0	0	0	0	0	0		24	10	10	0	1	1			0	1	0		0	0	0	0	0	0		11	21.3675	9	10	1	1	1	1
30	0	12	1	0		0	1	0	0	0	1	0	1	21.4309		1	1	1	0	0	0		12	15	4.6	0	1	1
42	1	12	1	0		0	1	0	0	0	0	0	0	21.6041		0	0	0	0	0	0		3	9	0	1	1	1			0	0	1		0	0	0	0	0	0		4	21.2183	8	0	0	0	0	0
59	1	6	1	1		0	1	0	0	0	0	0	0	23.1473		0	0	0	0	0	0		9	9	5	0	1	1			0	0	1		0	0	0	0	0	0		4	23.9188	8	2.2	0	1	1	1
29	0	12	0	0		1	0	0	1	0	0	0	1	21.6128		0	0	0	0	0	0		17	12	0	1	1	1			0	1	0		0	0	0	0	0	0		13	23.03	17	3.4	1	1	1	1
46	0	9	0	0		1	0	0	0	0	0	0	1	21.6041		0	0	0	0	0	0		13	10	0	0	1	1			0	1	0		0	0	0	0	0	0		12	21.6041	11	0	1	1	1	1
56	0	6	0	1		0	0	1	0	0	0	0	0	30.5701		0	0	0	0	0	0		6	15	0	1	1	1
54	1	12	1	1		0	1	0	0	0	0	0	0	21.048		0	0	0	0	0	0		24	17	2.5	0	1	1			1	0	0		1	0	1	0	0	0		20	21.7738	17	4.6	1	1	1	1
61	0	6	0	1		0	0	1	0	1	0	0	0	24		1	0	0	0	1	0		6	7	0	0	1	1			0	0	1		1	0	0	0	1	0		1	24.4444	2	0	0	0	0	0
56	0	6	0	1		1	0	0	0	0	0	0	0	25.3906		1	1	0	0	0	0		20	7	8.5	1	1	1			1	0	0		1	1	0	0	0	0		15	26.5625	3	2.2	0	1	1	1
35	0	12	0	1		0	1	0	1	1	0	0	0	20.4467		0	0	0	0	0	0		13	19	7.6	0	1	1
36	1	14	1	0		1	0	0	1	0	0	0	0	22.5896		1	1	0	0	0	0		24	13	0	0	1	1			1	0	0		0	0	0	0	0	0		18	24.3824	9	0	0	1	1	1
59	0	6	0	1		0	1	0	0	1	0	0	0	36.4444		0	0	0	0	0	0		13	17	0	1	1	1
47	0	9	0	1		0	1	0	1	1	0	1	0	37.6378		1	0	0	1	0	1		7	16	0	1	1	1			0	1	0		0	0	0	0	0	0		13	35.5678	19	0	0	1	1	1
52	0	6	0	1		1	0	0	1	1	0	1	0	22.5069		0	0	0	0	0	0		31	16	5.5	0	0	1			0	1	0		0	0	0	0	0	0		21	23.8054	13	6.4	0	1	1	0
48	0	12	1	1		0	1	0	0	0	0	0	0	21.3675		0	0	0	0	0	0		15	9	2	0	1	1			0	0	1		0	0	0	0	0	0		4	21.573	14	1.5	0	1	1	1
58	1	9	1	1		0	0	1	0	0	1	0	1	27.6817		0	0	0	0	0	0		4	8	2.2	0	1	1			0	1	0		0	0	0	0	0	0		10	28.0277	9	5.7	1	1	1	1
34	0	12	1	1		0	0	1	0	0	0	0	1	19.721		1	0	1	0	0	0		6	13	0	0	0	1			0	1	0		0	0	0	0	0	0		15	18.4661	11	2.1	1	1	1	0
50	1	9	1	1		0	1	0	0	0	1	0	1	25.6544		1	0	0	1	1	0		14	19	1.1	0	1	1			1	0	0		1	1	0	0	0	0		20	25.0967	16	2	1	1	1	1
40	0	12	1	0		0	1	0	1	1	0	0	0	20.9366		0	0	0	0	0	0		16	15	7.7	0	1	1			0	0	1		0	0	0	0	0	0		2	22.7732	13	0	0	1	1	1
42	0	12	1	1		0	1	0	1	1	0	0	0	27.1416		1	1	0	0	0	0		8	8	3	0	1	1
46	0	14	1	1		0	1	0	1	1	0	0	0	23.7253		1	1	1	0	0	0		27	16	5.8	0	1	1			0	1	0		1	1	1	0	0	0		18	25.1821	12	5.2	0	0	0	0
43	1	9	1	0		0	1	0	1	0	1	0	1	20.9573		1	0	1	0	0	0		9	15	0	0	1	1
43	0	12	1	0		0	1	0	0	0	0	0	0	20		0	0	0	0	0	0		17	10	1.2	0	1	1
54	0	6	0	0		1	0	0	0	1	0	0	0	25.8065		1	1	0	0	0	0		21	13	7	0	1	1			0	1	0		0	0	0	0	0	0		11	26.6389	9	5.4	0	1	1	1
31	0	12	1	1		0	0	1	1	1	0	1	0	27.1263		0	0	0	0	0	0		3	6	0.8	0	1	1
31	0	16	1	1		1	0	0	1	0	0	0	0	20.9042		0	0	0	0	0	0		23	12	6.5	0	1	1			0	1	0		0	0	0	0	0	0		12	21.0813	15	7.4	0	1	1	0
51	1	9	1	1		0	1	0	1	0	0	0	0	20.0474		1	0	1	0	0	0		15	17	0	1	1	1
52	0	9	1	1		0	1	0	0	0	0	0	0	26.3702		0	0	0	0	0	0		11	13	0	0	1	1			0	0	1		0	0	0	0	0	0		5	25.1532	5	1.6	0	1	1	1
53	1	20	1	1		0	1	0	0	1	1	0	1	18.3655		1	1	0	0	0	0		8	12	0	0	1	1			0	0	1		0	0	0	0	0	0		3	19.4674	13	1.2	1	1	1	1
39	0	14	0	0		1	0	0	0	1	0	0	1	22.3478		1	1	0	0	0	0		25	18	5.4	1	1	1			1	0	0		1	1	1	0	0	0		26	25.2994	19	5.5	1	1	1	1
33	0	14	0	1		0	1	0	0	0	0	0	0	23.5078		0	0	0	0	0	0		11	10	2.5	0	1	1			0	0	1		0	0	0	0	0	0		4	23.8751	10	0	0	1	1	1
55	0	6	0	1		1	0	0	0	0	0	0	0	22.5161		1	1	0	0	0	0		23	16	1.6	1	1	1			0	1	0		0	0	0	0	0	0		10	21.9076	12	7.2	0	1	1	1
58	1	6	1	1		0	0	1	0	0	1	0	1	22.3214		1	1	0	0	0	0		3	13	5	0	1	1			1	0	0		1	0	0	0	1	0		22	20.9042	16	0	1	0	0	0
38	1	14	1	1		0	0	1	1	0	0	0	0	21.8871		0	0	0	0	0	0		5	6	1.1	0	0	1			0	0	1		0	0	0	0	0	0		5	22.2291	6	1.2	0	0	0	0
39	1	14	1	1		0	1	0	1	1	0	0	0	23.9158		0	0	0	0	0	0		18	8	0.7	0	1	1			0	1	0		0	0	0	0	0	0		10	23.5615	6	1.1	0	1	1	1
49	0	14	0	1		0	0	1	0	0	0	0	0	21.2279		1	0	0	0	0	1		5	9	0	0	1	1			0	0	1		1	0	0	0	0	1		3	21.2279	7	0	0	1	1	1
53	0	9	1	1		0	0	1	1	0	0	0	0	24.1415		0	0	0	0	0	0		1	10	0	0	1	1			0	0	1		0	0	0	0	0	0		0	24.7659	5	0	0	1	1	1
49	0	18	1	1		0	1	0	0	1	0	0	0	22.3647		0	0	0	0	0	0		13	9	0	0	1	1			0	0	1		0	0	0	0	0	0		5	21.2585	7	0.85	0	0	0	0
27	0	14	1	0		0	1	0	1	0	0	0	0	18.8615		0	0	0	0	0	0		10	4	0	0	1	0			1	0	0		0	0	0	0	0	0		15	18.2899	9	0	0	0	0	0
53	1	9	1	1		0	0	1	0	0	0	0	0	23.7118		0	0	0	0	0	0		1	8	0	0	1	1
50	0	12	1	1		1	0	0	1	1	0	0	0	18.3655		1	1	0	0	0	0		20	17	4.4	0	0	0			0	1	0		0	0	0	0	0	0		16	17.9982	19	3.2	0	0	0	0
28	0	12	0	1		1	0	0	1	0	0	0	0	23.3091		0	0	0	0	0	0		18	14	1.5	1	1	1
51	1	9	1	1		0	1	0	0	0	1	0	1	28.0863		0	0	0	0	0	0		12	17	0	1	1	1
34	0	16	1	1		0	1	0	0	0	0	0	0	22.5161		0	0	0	0	0	0		15	13	0	0	1	1			0	0	1		1	0	1	0	0	0		4	24.9503	5	0	0	1	0	1
40	0	9	0	1		0	1	0	1	1	0	0	0	18.8271		0	0	0	0	0	0		14	15	6.9	1	1	1			0	1	0		0	0	0	0	0	0		10	18.4265	17	6.6	0	1	1	1
26	0	16	1	0		0	0	1	0	0	0	0	0	21.9839		0	0	0	0	0	0		7	4	0	0	1	1			0	0	1		1	0	1	0	0	0		2	27.5312	5	0	0	1	1	1
53	0	11	1	1		0	1	0	1	1	0	0	0	32.5991		1	0	1	0	0	0		15	14	5.4	0	1	1			0	1	0		0	0	0	0	0	0		14	32.7919	13	4.8	0	1	1	1
40	0	12	1	1		0	1	0	1	0	1	0	0	22.5827		0	0	0	0	0	0		16	8	0	0	1	1			0	0	1		0	0	0	0	0	0		3	23.5237	3	0	0	0	0	0
56	0	6	0	1		1	0	0	1	0	0	0	0	30.5638		1	1	0	0	0	0		28	15	0	0	1	1			0	1	0		1	1	0	0	0	0		10	30.3193	13	1.8	0	1	1	1
49	0	6	0	1		0	1	0	0	1	1	0	0	28.9694		1	1	0	0	0	0		16	8	1.6	1	1	1
42	1	12	1	1		0	0	1	1	0	0	0	1	25.7812		0	0	0	0	0	0		6	6	0	0	1	1
34	0	9	0	0		1	0	0	1	1	0	0	1	30.6641		1	0	0	1	0	1		26	15	2.1	0	1	1			0	1	0		1	1	0	0	0	0		15	35.1562	16	6.2	1	1	1	1
54	1	12	1	1		0	0	1	0	0	1	0	0	29.1749		0	0	0	0	0	0		6	13	0	0	1	1			0	0	1		1	0	0	0	0	1		2	28.9694	10	0	0	1	1	1
28	0	14	0	1		0	1	0	1	0	0	0	0	19.5418		0	0	0	0	0	0		18	5	0	1	1	1
34	0	14	1	0		0	1	0	1	1	1	0	0	24.7676		0	0	0	0	0	0		18	10	5.3	0	1	1			0	1	0		1	1	0	0	0	0		10	25.3391	13	4.7	0	1	1	1
34	0	12	0	0		0	1	0	1	1	0	0	0	20.3856		0	0	0	0	0	0		9	14	7.1	0	1	1			0	0	1		0	0	0	0	0	0		2	22.8624	6	2.5	0	1	1	1
53	0	6	1	1		0	1	0	1	1	1	0	0	24.8889		0	0	0	0	0	0		10	10	1.5	0	1	1
58	1	12	1	1		0	1	0	1	0	0	0	0	24.677		0	0	0	0	0	0		21	12	1.5	0	1	1			0	1	0		1	0	0	0	0	1		15	25.0399	16	0	0	1	1	1
29	1	12	0	0		0	1	0	1	1	0	0	0	27.4691		0	0	0	0	0	0		10	16	1.8	0	1	0			0	1	0		0	0	0	0	0	0		11	25	18	2.2	0	1	1	1
45	0	9	0	1		0	1	0	1	0	0	0	0	20.1264		0	0	0	0	0	0		10	7	1	0	1	1			0	1	0		0	0	0	0	0	0		8	20.7756	9	3.4	0	1	1	1
53	1	12	0	1		0	1	0	1	0	1	0	1	22.8529		1	0	0	0	1	0		9	11	6.4	1	1	1			1	0	0		0	0	0	0	0	0		23	23.7387	11	2.7	1	1	1	1
43	1	12	1	1		0	1	0	1	0	0	0	0	26.7503		1	1	1	0	0	0		8	4	0.5	0	1	1			0	0	1		0	0	0	0	0	0		3	27.6361	7	1	0	0	0	0
31	0	14	0	1		0	1	0	1	1	0	0	1	19.8347		0	0	0	0	0	0		8	12	2	0	1	1			0	1	0		0	0	0	0	0	0		14	20.202	12	3	1	1	1	1
45	0	9	1	1		1	0	0	0	1	0	0	0	27.3438		1	0	0	0	1	0		17	13	2.5	0	1	0			1	0	0		0	0	0	0	0	0		18	25.5859	12	5	0	0	0	0
29	0	16	1	1		0	0	1	0	1	0	0	0	19.35		0	0	0	0	0	0		3	11	9.4	0	1	1			0	0	1		0	0	0	0	0	0		4	18.5437	13	1.8	0	1	1	1
42	0	12	1	0		0	0	1	1	0	0	0	0	18.6115		0	0	0	0	0	0		7	9	0	0	1	1			0	0	1		0	0	0	0	0	0		4	18.8279	8	0	0	1	1	1
39	0	14	0	1		0	1	0	1	0	0	0	0	23.7253		0	0	0	0	0	0		13	18	6.9	0	1	1			0	0	1		0	0	0	0	0	0		4	24.5578	7	0	0	1	1	1
24	1	16	0	0		0	0	1	0	0	0	0	0	18.0697		0	0	0	0	0	0		1	9	0	0	1	1			0	0	1		0	0	0	0	0	0		1	18.424	1	0	0	0	0	0
[truncated: 1 more columns]

## Sheet: Sheet1
age
gender		1=male 0=female
education
occupation		1= job
married		married=1
VAR00011
MDE		MDE =1
partialremission		partial remission =1
fullremission		full remission =1
anxietydisorder		with anxiety disoders = 1
migraine		migraine =1
alcohol		alcohol abuse or dependence = 1
othersubstance		other substance abuse or dependence =1
smoking		1= smoking
BMI
VAR00001
injury		1=unintentional injury
falldown		1=fall down on the ground
trafficaccident		1=traffic accident
Burn		1=scald or burn
fallfromheight		1=fall from height
otherinjury		1=other injuries
VAR00010
HAMD		HAMD score
PSQI		PSQI score
headache		headache intensity
antipsychotics		1=use antipsychotics
antidepressants		1=use antidepressants
BZDhypnotics		1=use BZD or hypnotics
VAR00008
VAR00002
MDEFU		1= MDE follow-up
partialremissionFU		1= partial remission follow-up
fullremissionFU		1= full remission follow-up
VAR00019
injuryFU		1=unintentional injury follow-up
falldownFU		1=fall down on ground follow-up
trafficaccidentFU		1=traffic accident follow-up
burnFU		1=scald or burn follow-up
fallfromheightFU		1=fall from height follow-up
otherinjuryFU		1=other unintentional injury follow-up
VAR00016
HAMDFU		HAMD score follow-up
BMIFU		BMI follow-up
PSQIFU		PSQI score follow-up
headacheFU		headache intensity follow-up
smokingFU		1= smoking follow-up
pharmacotherapyFU		1=pharmacotherapy follow-up
BZDhynpoticsFU		1=use BZD or hynpotics follow-up
antidepressantFU		1= use antidepressant follow-up
antipsychoticsFU		1=use antipsychotics follow-up
